# Supplementary material for: Effect of Fractionation and Processing Conditions on the Digestibility of Plant Proteins as Food Ingredients
Source: Foods. 2022 Mar 18;11(6):870. doi: 10.3390/foods11060870 (PMC8955167; doi:10.3390/foods11060870)
Supplement: Supplementary file 1 [file foods-11-00870-s001.zip]

Archive with 1 entries (1 files):
- foods-1628852-supplementary.pdf
